# Supplementary material for: Revising Parental Burnout Theory: Toward a Differentiation of Sleep-Related Burnout Subtypes
Source: Children (Basel). 2026 Mar 12;13(3):394. doi: 10.3390/children13030394 (PMC13024748; doi:10.3390/children13030394)
Supplement: Supplementary file 1 [file children-13-00394-s001.zip]

Archive with 1 entries (1 files):
- children-4183125-supplementary.pdf
